# Supplementary material for: The novel fosfomycin resistance gene fosY is present on a genomic island in CC1 methicillin-resistant Staphylococcus aureus
Source: Emerg Microbes Infect. 2022 Apr 20;11(1):1166–73. doi: 10.1080/22221751.2022.2058421 (PMC9037201; doi:10.1080/22221751.2022.2058421)
Supplement: Supplemental Material [file TEMI_A_2058421_SM0075.xlsx]

## Sheet: 文章用
Supplementary Table2. The basic information of the isolates in the global CC1 staphylococcus aureus phylogenetic tree
isolate	geography	host	mecA	fosY	ST	genbank accession number
327	Asia	Homo sapiens	-	-	1	GCA_000747275.1
337	Asia	Homo sapiens	-	-	1	GCA_000763455.1
FDAARGOS_2	Europen	Homo sapiens	-	-	1	GCA_001018645.2
FDAARGOS_43	America	Homo sapiens	+	-	1	GCA_001019125.2
A1	Oceania	Homo sapiens	-	-	1	GCA_001275825.1
BU_W6_t1	africa	Homo sapiens	-	-	1	GCA_001297365.1
1269	America	livestock	-	-	1	GCA_001469015.1
Sa12-002	Oceania	livestock	-	-	1	GCA_001680935.1
Sa14-001	Oceania	livestock	-	-	1	GCA_001681155.1
CFSA074	America	Homo sapiens	-	-	1	GCA_002125325.1
FORC_045	Asia	Homo sapiens	-	-	1	GCA_002209325.1
211P	Europen	livestock	-	-	1	GCA_002572965.1
UA825	America	Homo sapiens	+	-	1	GCA_002887375.1
B26B_160215	africa	Homo sapiens	-	-	1	GCA_002905535.1
0908-2002-2015	Europen	Homo sapiens	-	-	1	GCA_003017755.1
SAM-16	Asia	Homo sapiens	+	-	1	GCA_003038455.1
SAM-9	Asia	Homo sapiens	-	-	1	GCA_003038575.1
SAM-8	Asia	Homo sapiens	-	-	1	GCA_003038595.1
CM135	Europen	Homo sapiens	+	-	1	GCA_003237255.1
CM127	Europen	Homo sapiens	+	-	1	GCA_003237355.1
CM109	Europen	Homo sapiens	+	-	1	GCA_003237515.1
CM124	Europen	Homo sapiens	+	-	1	GCA_003238125.1
CM91	Europen	Homo sapiens	+	-	1	GCA_003238315.1
CM81	Europen	Homo sapiens	+	-	1	GCA_003238375.1
CM64	Europen	Homo sapiens	+	-	1	GCA_003238485.1
CM53	Europen	Homo sapiens	+	-	1	GCA_003238595.1
CM48	Europen	Homo sapiens	+	-	1	GCA_003238605.1
CM37	Europen	Homo sapiens	+	-	1	GCA_003238735.1
CM20	Europen	Homo sapiens	+	-	1	GCA_003238925.1
CM9	Europen	Homo sapiens	+	-	1	GCA_003238965.1
CM107	Europen	Homo sapiens	+	-	1	GCA_003239385.1
CM29	Europen	Homo sapiens	+	-	1	GCA_003239715.1
CM78	Europen	Homo sapiens	+	-	1	GCA_003239855.1
CM61	Europen	Homo sapiens	+	-	1	GCA_003240035.1
CM42	Europen	Homo sapiens	+	-	1	GCA_003240175.1
ch24	Europen	livestock	+	-	1	GCA_003336555.1
Sau-2716Lar	Europen	Homo sapiens	-	-	1	GCA_003605265.1
PMB_81-4	Asia	livestock	-	-	1	GCA_003952625.1
60988725	Oceania	Homo sapiens	+	-	1	GCA_007050445.1
JRA307	Asia	livestock	+	-	1	GCA_007185035.1
13	America	livestock	-	-	1	GCA_007813675.1
T22	Asia	enviroment	+	-	1	GCA_009660915.1
UA704	America	Homo sapiens	-	-	1	GCA_009675625.1
63-071	America	livestock	-	-	1	GCA_010363625.1
63-045	America	livestock	-	-	1	GCA_010363735.1
57-034	America	livestock	-	-	1	GCA_010363945.1
62-008	America	livestock	-	-	1	GCA_010364075.1
65-098	America	livestock	-	-	1	GCA_010364165.1
67-013	America	livestock	-	-	1	GCA_010364195.1
66-021	America	livestock	-	-	1	GCA_010364235.1
29-001	America	livestock	-	-	1	GCA_010364285.1
64-065	America	livestock	-	-	1	GCA_010364325.1
36-004	America	livestock	-	-	1	GCA_010364445.1
36-057	America	livestock	-	-	1	GCA_010364465.1
17-024	America	livestock	-	-	1	GCA_010364655.1
53-100	America	livestock	-	-	1	GCA_010364745.1
54-016	America	livestock	-	-	1	GCA_010364755.1
48-001	America	livestock	-	-	1	GCA_010364925.1
5148	America	Homo sapiens	-	-	1	GCA_010569485.1
5420	America	Homo sapiens	-	-	1	GCA_010570945.1
UCL457	America	Homo sapiens	-	-	1	GCA_011022885.1
UP1079	America	Homo sapiens	-	-	1	GCA_011023705.1
UP1077	America	Homo sapiens	-	-	1	GCA_011024105.1
UE1098	America	Homo sapiens	-	-	1	GCA_011024445.1
UE1099	America	Homo sapiens	-	-	1	GCA_011025035.1
UC140	America	Homo sapiens	-	-	1	GCA_011025115.1
UC138	America	Homo sapiens	-	-	1	GCA_011025285.1
UE1128	America	Homo sapiens	-	-	1	GCA_011026565.1
UP1078	America	Homo sapiens	-	-	1	GCA_011031085.1
UC15	America	Homo sapiens	-	-	1	GCA_011031245.1
UE1127	America	Homo sapiens	-	-	1	GCA_011031475.1
UG285	America	Homo sapiens	-	-	1	GCA_011031925.1
UG251	America	Homo sapiens	+	-	1	GCA_011060445.1
UG249	America	Homo sapiens	+	-	1	GCA_011063645.1
16-660	America	Homo sapiens	-	-	1	GCA_012274715.1
T22-2	Asia	Homo sapiens	+	-	1	GCA_012277165.1
CV239	africa	Homo sapiens	-	-	1	GCA_012650295.1
CV29	africa	Homo sapiens	-	-	1	GCA_012650425.1
CV290	africa	Homo sapiens	-	-	1	GCA_012650435.1
CV43	africa	Homo sapiens	-	-	1	GCA_012650765.1
CV500A	africa	Homo sapiens	-	-	1	GCA_012650965.1
Ani_OS001	Europen	livestock	-	-	1	GCA_013413435.1
515798	Oceania	Homo sapiens	+	-	1	GCA_013414865.1
08-028	America	Homo sapiens	+	-	1	GCA_013415955.1
950122	America	Homo sapiens	+	-	1	GCA_013415975.1
111250134	America	Homo sapiens	+	-	1	GCA_013415995.1
CR14-005	America	Homo sapiens	+	-	1	GCA_013423445.1
CR14-006	America	Homo sapiens	+	-	1	GCA_013423475.1
CHU15-090	America	Homo sapiens	+	-	1	GCA_013423575.1
CHU15-072	America	Homo sapiens	+	-	1	GCA_013423605.1
07-059	America	Homo sapiens	+	-	1	GCA_013426235.1
GDM7P049A	Asia	livestock	-	-	1	GCA_013602305.1
NABI-478	America	Homo sapiens	-	-	1	GCA_014061845.1
KE3509	Europen	Homo sapiens	+	-	1	GCA_014181275.1
D2862	Europen	Homo sapiens	+	-	1	GCA_014181515.1
ER06690.3	America	Homo sapiens	+	-	1	GCA_014731915.1
185-73	America	Homo sapiens	+	-	1	GCA_014831835.1
223-7	America	Homo sapiens	+	-	1	GCA_014832215.1
237-14	America	Homo sapiens	+	-	1	GCA_014832875.1
258-57	America	Homo sapiens	+	-	1	GCA_014835815.1
258-58	America	Homo sapiens	+	-	1	GCA_014835825.1
326	America	Homo sapiens	+	-	1	GCA_014835935.1
131-382	America	Homo sapiens	-	-	1	GCA_015712775.1
94-75	America	Homo sapiens	-	-	1	GCA_015713325.1
94-76	America	Homo sapiens	-	-	1	GCA_015713335.1
94-73	America	Homo sapiens	-	-	1	GCA_015713365.1
54-165	America	Homo sapiens	-	-	1	GCA_015713965.1
GDY8P96A	Asia	livestock	-	-	1	GCA_015999445.1
AA59	africa	Homo sapiens	-	-	1	GCA_016620565.1
AA87	africa	Homo sapiens	-	-	1	GCA_016620575.1
AA51	africa	Homo sapiens	+	-	1	GCA_016620695.1
AA103	africa	Homo sapiens	-	-	1	GCA_016620935.1
AA1	africa	Homo sapiens	+	-	1	GCA_016620995.1
AA78	africa	Homo sapiens	+	-	1	GCA_016621435.1
AA77	africa	Homo sapiens	+	-	1	GCA_016621445.1
AA68	africa	Homo sapiens	-	-	1	GCA_016621505.1
AA69	africa	Homo sapiens	+	-	1	GCA_016621595.1
AA65	africa	Homo sapiens	-	-	1	GCA_016621615.1
AA67	africa	Homo sapiens	+	-	1	GCA_016621695.1
GCA_016916795	America	Homo sapiens	+	-	1	GCA_016916795.1
WBG8287	Oceania	Homo sapiens	+	-	1	GCA_017088305.1
IHMA98	Asia	Homo sapiens	-	-	1	GCA_017695395.1
SA-ME7	Asia	Homo sapiens	-	-	1	GCA_017912475.1
SA-ME21	Asia	Homo sapiens	-	-	1	GCA_017973475.1
SA-ME27	Asia	Homo sapiens	+	-	1	GCA_017973575.1
SA-ME32	Asia	Homo sapiens	-	-	1	GCA_017973675.1
BSAC1070	Europen	Homo sapiens	+	-	1	GCA_900020485.1
BSAC1509	Europen	Homo sapiens	-	-	1	GCA_900022645.1
BSAC314	Europen	Homo sapiens	+	-	1	GCA_900038315.1
BSAC1565	Europen	Homo sapiens	+	-	1	GCA_900039205.1
BSAC1561	Europen	Homo sapiens	+	-	1	GCA_900040355.1
BSAC2099	Europen	Homo sapiens	+	-	1	GCA_900041185.1
BSAC1315	Europen	Homo sapiens	+	-	1	GCA_900041785.1
BSAC304	Europen	Homo sapiens	+	-	1	GCA_900046035.1
BSAC1881	Europen	Homo sapiens	+	-	1	GCA_900046215.1
MRSA066T	africa	Homo sapiens	-	-	1	GCA_900097745.1
MSSAT94	africa	Homo sapiens	-	-	1	GCA_900097885.1
MRSA012TA	africa	Homo sapiens	-	-	1	GCA_900097905.1
GKP138-44	Europen	livestock	-	-	1	GCA_900098195.1
3688STDY6124988	Asia	Homo sapiens	-	-	1	GCA_900124805.1
3688STDY6124826	Asia	Homo sapiens	-	-	1	GCA_900125475.1
3688STDY6124865	Asia	Homo sapiens	-	-	1	GCA_900125785.1
3688STDY6124910	Asia	Homo sapiens	-	-	1	GCA_900126045.1
3688STDY6124879	Asia	Homo sapiens	-	+	1	GCA_900126415.1
3688STDY6125060	Asia	Homo sapiens	-	-	1	GCA_900126535.1
3688STDY6124987	Asia	Homo sapiens	-	+	1	GCA_900127665.1
3688STDY6124816	Asia	Homo sapiens	-	+	1	GCA_900127805.1
3688STDY6124839	Asia	Homo sapiens	-	+	1	GCA_900127825.1
3688STDY6124840	Asia	Homo sapiens	-	-	1	GCA_900128065.1
3688STDY6124950	Asia	Homo sapiens	-	-	1	GCA_900128095.1
ST20110167	Europen	Homo sapiens	-	-	1	GCA_900149335.1
H1446	Europen	Homo sapiens	+	-	1	GCA_900250415.1
H1688	Europen	Homo sapiens	+	-	1	GCA_900250665.1
HL452	Europen	Homo sapiens	+	-	1	GCA_900250795.1
M2885	Europen	Homo sapiens	+	-	1	GCA_900250985.1
M3117	Europen	Homo sapiens	+	-	1	GCA_900251105.1
M3251	Europen	Homo sapiens	+	-	1	GCA_900251355.1
M3496	Europen	Homo sapiens	+	-	1	GCA_900251445.1
M3551	Europen	Homo sapiens	+	-	1	GCA_900251525.1
M3998	Europen	Homo sapiens	+	-	1	GCA_900252035.1
RH259	Europen	Homo sapiens	+	-	1	GCA_900252205.1
BPH2760	Oceania	Homo sapiens	-	-	1	GCA_900620215.1
SG33	Europen	Homo sapiens	+	-	1	GCA_903798715.1
SG114	Europen	Homo sapiens	+	-	1	GCA_903799365.1
NW5	Europen	Homo sapiens	-	-	1	GCA_903800085.1
NW4	Europen	Homo sapiens	-	-	1	GCA_903800095.1
NW15	Europen	Homo sapiens	-	-	1	GCA_903800105.1
NW27	Europen	Homo sapiens	-	-	1	GCA_903800115.1
NW24	Europen	Homo sapiens	-	-	1	GCA_903800125.1
NW43	Europen	Homo sapiens	-	-	1	GCA_903800145.1
NW35	Europen	Homo sapiens	-	-	1	GCA_903800155.1
NW47	Europen	Homo sapiens	-	-	1	GCA_903800165.1
NW51	Europen	Homo sapiens	-	-	1	GCA_903800195.1
NW71	Europen	Homo sapiens	-	-	1	GCA_903800275.1
AUS17	Oceania	Homo sapiens	+	-	1	GCA_903800435.1
NRS192	America	Homo sapiens	+	-	1	GCA_903800965.1
NRS193	America	Homo sapiens	+	-	1	GCA_903801005.1
NRS194	America	Homo sapiens	+	-	1	GCA_903801015.1
NRS248	America	Homo sapiens	+	-	1	GCA_903801095.1
R15	Europen	Homo sapiens	-	-	1	GCA_903803155.1
R65	Europen	Homo sapiens	-	-	1	GCA_903803465.1
A40	Europen	Homo sapiens	-	-	1	GCA_903804535.1
A48	Europen	Homo sapiens	-	-	1	GCA_903804595.1
A58	Europen	Homo sapiens	-	-	1	GCA_903804655.1
A71	Europen	Homo sapiens	-	-	1	GCA_903804775.1
GAL120	Europen	Homo sapiens	-	-	1	GCA_903806935.1
MOS4	Europen	Homo sapiens	+	-	1	GCA_903807965.1
MOS8	Europen	Homo sapiens	+	-	1	GCA_903807985.1
MOS21	Europen	Homo sapiens	+	-	1	GCA_903808125.1
MOS117	Europen	Homo sapiens	+	-	1	GCA_903809035.1
MOS173	Europen	Homo sapiens	+	-	1	GCA_903809595.1
MOS230	Europen	Homo sapiens	+	-	1	GCA_903810165.1
MOS243	Europen	Homo sapiens	+	-	1	GCA_903810295.1
MOS305	Europen	Homo sapiens	+	-	1	GCA_903810925.1
MOS478	Europen	Homo sapiens	+	-	1	GCA_903812845.1
MOS483	Europen	Homo sapiens	+	-	1	GCA_903812905.1
MOS492	Europen	Homo sapiens	+	-	1	GCA_903812995.1
MW2	America	Homo sapiens	+	-	1	GCA_000011265.1
KT_314250	Asia	Homo sapiens	-	-	1	GCA_000336515.1
S2395	Europen	Homo sapiens	-	-	1	GCA_000582745.1
698	Oceania	Homo sapiens	+	-	1	GCA_002096985.1
USA400-0051	America	Homo sapiens	+	-	1	GCA_002795285.1
M1C072	Asia	Homo sapiens	-	-	1	GCA_003418385.1
M6C072	Asia	Homo sapiens	-	-	1	GCA_003421225.1
M6K104	Asia	Homo sapiens	-	-	1	GCA_003422085.1
M6K200	Asia	Homo sapiens	+	-	1	GCA_003422945.1
N09CSA08	Asia	Homo sapiens	+	-	1	in this study
N09CSA14	Asia	Homo sapiens	+	-	1	in this study
N09CSA27	Asia	Homo sapiens	+	-	1	in this study
N09CSA29	Asia	Homo sapiens	+	-	1	in this study
N12CSA41	Asia	Homo sapiens	+	+	5537	in this study
N12HSA28	Asia	Homo sapiens	+	+	1	in this study
N16CSA19	Asia	Homo sapiens	+	-	1	in this study
N16HSA11	Asia	Homo sapiens	+	-	1	in this study
N23HSA01	Asia	Homo sapiens	+	-	1	in this study
N24HSA04	Asia	Homo sapiens	+	+	1	in this study
N24HSA33	Asia	Homo sapiens	+	+	1	in this study
N26HSA10	Asia	Homo sapiens	+	-	1	in this study
